# Supplementary material for: Genetic and Phenotypic Characterization of Cryphonectria hypovirus 1 from Eurasian Georgia
Source: Viruses. 2018 Dec 3;10(12):687. doi: 10.3390/v10120687 (PMC6315935; doi:10.3390/v10120687)
Supplement: Supplementary file 1 [file viruses-10-00687-s001.zip]

Archive with 7 entries (4 files):
- Tables S1 and S2/
- Tables S1 and S2/Table S2.docx
- __MACOSX/
- __MACOSX/Tables S1 and S2/
- __MACOSX/Tables S1 and S2/._Table S2.docx
- Tables S1 and S2/Table S1 .docx
- __MACOSX/Tables S1 and S2/._Table S1 .docx
